# Supplementary material for: Identification of a peptide motif that potently inhibits two functionally distinct subunits of Shiga toxin
Source: Commun Biol. 2021 May 10;4:538. doi: 10.1038/s42003-021-02068-3 (PMC8111002; doi:10.1038/s42003-021-02068-3)
Supplement: Supplementary file 4 — Supplementary Data 1 [file 42003_2021_2068_MOESM4_ESM.xlsx]

## Sheet: Figure 1c
Figure 1c
Stx1a		Cell viability %															Stx2a	Cell viability %
	peptide (μM)	exp.1	exp.2	exp.3	exp.4	exp.5	exp.6	exp.7	exp.8	exp.9	exp.10	exp.11	exp.12	Mean	SE			peptide (μM)	exp.1	exp.2	exp.3	exp.4	exp.5	exp.6	exp.7	exp.8	exp.9	exp.10	exp.11	exp.12	exp.13	Mean	SE
	-	28.7598	29.3196	21.1919	20.1389	40.4224	37.0258	45.4921	58.2395	33.9563	40.7489	48.2872	47.0602	37.5535	3.30779			-	19.8295	15.8697	22.3643	20.0235	19.6908	23.2406	28.5897	24.387	13.1317	18.4497	22.818	25.0359	32.9721	22.031	1.44079
MMA-tet	0.17			20.6293	23.9302	23.4825	37.1696	50.9816	48.6757	28.594	37.3761	48.4794	54.5411	37.3859	4.03065		MMA-tet	0.17				25.2351	33.6768	28.081	42.565	27.2767	20.7343	34.5875	35.6608	37.9129	35.2554	32.0986	2.08256
	1.7			33.5695	33.7838	58.0046	49.0037	59.1972	77.7478	42.8695	42.5385	63.0413	51.2906	51.1046	4.36982			1.7				35.8934	41.8844	24.4422	55.049	43.7828	40.3888	46.1469	43.9318	48.9708	51.161	43.1651	2.71109
	5.2			52.3859	56.8131	77.3141	70.3538	76.2661	98.065	56.6705	58.4802	79.6834	63.5277	68.956	4.47192			5.2				55.9561	57.8947	37.8304	69.0669	68.0385	53.5205	58.7942	52.3691	66.5869	63.274	58.3331	2.95727
	17			74.203	91.3288	96.7754	91.7853	102.376	131.61	91.9063	89.4961	103.335	99.8566	97.2672	4.63763			17				76.7241	77.88	32.2691	82.957	88.6165	75.2916	76.6999	66.3757	81.4265	80.9985	73.9239	4.97658
	52			70.9523	100.563	97.1927	100.488	91.1592	119.429	82.3749	89.7852	96.1447	128.92	97.7009	5.29275			52				90.7524	74.1259	53.1411	86.8769	99.3433	76.4579	85.8114	67.3317	88.9899	92.8406	81.5671	4.37279
FMA-tet	0.17	39.1216	51.5068	46.7511										45.7932	3.60724		FMA-tet	0.17					33.4192			33.7128					42.7245	36.6188	3.054
	1.7	49.7357	63.5488	53.4003										55.5616	4.13135			1.7					38.6824			35.5079					41.7183	38.6362	1.79293
	5.1	81.6999	83.3187	75.3717										80.1301	2.42467			5.1					68.3474			55.035					63.0031	62.1285	3.86776
	17	105.734	82.7185	84.9532										91.1353	7.32784			17					70.8502			68.2137					64.7446	67.9361	1.76799
RMA-tet	0.17				30.8189	40.8424	54.6845							42.1153	6.91874		RMA-tet	0.17				27.8997					28.7689		37.5727			31.4138	3.08969
	1.7				30.8189	44.379	60.7075							45.3018	8.64041			1.7				34.6787					30.0216		39.5262			34.7422	2.74392
	5.1				36.1325	47.5704	66.1568							49.9533	8.74876			5.1				42.3589					47.905		39.2768			43.1802	2.52436
	17				43.1965	33.9419	59.5602							45.5662	7.48968			17				42.6724					39.3952		35.079			39.0489	2.19887
MMH-tet	0.17	36.8627	34.915	55.337										42.3716	6.50708		MMH-tet	0.17	26.0655	19.2552	25.8555				43.6302							28.7016	5.22132
	1.7	40.0998	41.137	62.5218										47.9195	7.30727			1.7	33.8717	24.7143	41.0301				51.2143							37.7076	5.60512
	5	64.621	69.6956	89.5004										74.6057	7.59007			5	49.7533	35.2095	61.4933				63.2723							52.4321	6.47694
	17	93.0267	73.3662	103.489										89.9607	8.82989			17	70.6146	52.391	70.999				71.9216							66.4816	4.70484
MMbA-tet	0.17		30.0647	23.6347	35.6222	73.18								40.6254	11.1245			50	37.0121	35.7596	53.1974				42.9911							42.24	3.97863
	1.7		51.1869	57.5649	67.0334	94.1634								67.4871	9.46913		MMbA-tet	0.17	27.0974	23.6564	30.4528				50.8308							33.0093	6.10035
	5.2		74.0896	68.5765	79.8558	114.623								84.2863	10.3712			1.7	47.9139	47.3551	50.3975				70.0043							53.9177	5.4028
	17		93.4718	76.5891	98.0653	130.373								99.6247	11.2412			5.2	65.5451	60.2201	77.0135				82.1474							71.2315	5.0512
	52		23.7928	15.5774	24.2413	27.4544								22.7665	2.53126			17	67.205	78.3749	79.5714				93.7367							79.722	5.43847
HMA-tet	0.17		29.3919	27.1708	48.2314									34.9313	6.68084		HMA-tet	0.17				23.6285					33.9093		25.9767			27.8382	3.11032
	1.7		37.4437	31.6993	49.6176									39.5868	5.28241			1.7				29.4279					40.3456		25.8936			31.889	4.34963
	5.1		60.0788	56.4549	62.9541									59.8293	1.88032			5.1				49.5298					61.7711		34.2062			48.5023	7.97387
	17		96.9595	81.038	94.4073									90.8016	4.93709			17				75.3135					75.9827		48.5037			66.6	9.05018
	51		73.9302	52.2714	84.5124									70.238	9.4885			51				52.3903					73.5637		39.2352			55.0631	9.99948
MMK-tet	0.17		32.2498	21.7547	63.4734									39.1593	12.5289		MMK-tet	0.17	26.0655	21.4558	27.2382				48.4022							30.7904	6.00177
	1.7		37.9957	34.0197	72.0856									48.0337	12.0806			1.7	25.8412	24.5874	34.4625				45.0362							32.4818	4.72543
	5		55.4761	63.8317	107.724									75.6773	16.2039			5	40.7358	42.2344	56.3429				72.2625							52.8939	7.3512
	17		67.5749	64.1898	119.905									83.8898	18.034			17	52.2656	52.518	72.9692				78.5684							64.0803	6.84466
MMN-tet	0.17		27.1932	34.4379	34.8568									32.1626	2.48768		MMN-tet	0.17						40.1991		27.1016				39.7833		35.6947	4.29822
	1.7		31.2565	45.5046	39.152									38.6377	4.12109			1.7						41.126		42.5131				41.8731		41.8374	0.400832
	5		54.8864	64.9369	48.1553									55.9929	4.87591			5						63.6457		68.0823				49.4969		60.4083	5.60402
	17		75.7033	93.9352	79.5017									83.0467	5.55358			17						79.849		87.9597				59.017		75.6086	8.61985
	50		53.7612	70.3389	59.3062									61.1354	4.87218			50						74.8026		77.4518				63.1966		71.817	4.37753
MMR-tet	0.16		27.7977	53.9096	48.94									43.5491	8.0053		MMR-tet	0.16			24.4906				30.6918						41.1378	32.1067	4.85742
	1.6		29.4987	63.9492	52.9047									48.7842	10.1562			1.6			35.5799				43.2574						42.4536	40.4303	2.43627
	5		56.3115	89.8335	68.4747									71.5399	9.79756			5			55.5643				64.0105						54.9536	58.1761	2.92252
	16		20.7252	76.5107	44.6861									47.3073	16.1571			16			49.9216				42.4694						32.9334	41.7748	4.91635

## Sheet: Figure 1d
Figure 1d
1aBH		signal intensity (counts per second)							2aBH		signal intensity (counts per second)
	peptide (μM)	exp.1	exp.2	exp.3	exp.4	Mean	SE			peptide (μM)	exp.1	exp.2	exp.3	exp.4	exp.5	exp.6	Mean	SE
1BH	0	122	0	720.5	0	210.625	172.374		2BH(10μg/ml)	0	8931.6	6306.88	6929.6	4470.5	10274	7237.5	7358.35	829.052
	0.017	64544.5	158584	349539	151078	180936	60114.5			0.017	187510	358988	133967	492467	247748	248046	278121	52694.5
	0.052	970637	1707776	2202708	1354562	1.55892e+06	262116			0.035				2.33955e+06	3.05701e+06	3.051e+06	2.81585e+06	238158
	0.17	1.41756e+06	1740739	1677853	1157164	1.49833e+06	133513			0.052	3.6353e+06	4073220	3.94713e+06	2.69048e+06	4.73208e+06	4.01873e+06	3.84949e+06	274249
	0.52	1012383	1256616	1009055	845096	1.03079e+06	84799.2			0.17	2711984	3.02542e+06	3.79484e+06	2005677	3548554	3135663	3.03702e+06	259174
F30A (Site1)	0	0	0	948	0	237	237			0.52	2.6923e+06	2.17426e+06	2.43326e+06	2.27336e+06	2712574	2001815	2381261	116574
	0.017	2799.5	6610	138545	22327.5	42570.5	32269.4		G61A(10μg/ml)	0.01	8931.6	6306.88	6929.6				7389.36	791.797
	0.052	26591.5	129305	3.15163e+06	318337	906466	750823			0.017	156626	123465	303135				194409	55199.6
	0.17	182007	1587289	3037076	2373949	1.79508e+06	613924			0.052	2249395	2.09704e+06	3.71128e+06				2685904	514570
	0.52	242624	549586	2138479	1441869	1.09314e+06	431390			0.17	4.00071e+06	3851116	3.77984e+06				3877223	65080.5
A56Y (Site2)	0	499.5	0	304.5		268	145.344			0.52	3000436	2798901	2898027				2.89912e+06	58180.7
	0.017	41604.5	58554.5	55895.5		52018.2	5263.11		W29A(10μg/ml)	0.01	8931.6	6306.88	6929.6				7389.36	791.797
	0.052	184568	752836	919028		618811	222359			0.017	261600	96880	80148.5				146210	57897.1
	0.17	2354801	3923583	2.92889e+06		3.06909e+06	458262			0.052	3652846	2018687	1.02232e+06				2.23128e+06	766771
	0.52	2516987	3.1416e+06	2.20253e+06		2620375	275971			0.17	3188656	3592644	4091773				3.62436e+06	261189
W34A (Site3)	0	0	0		0	0	0			0.52	2.66189e+06	2.67666e+06	3.06213e+06				2.80023e+06	131022
	0.017	16044	24416.5		13732	18064.2	3245.53		W33A(10μg/ml)	0.01	8931.6	6306.88	6929.6				7389.36	791.797
	0.052	35111.5	74585.5		38468	49388.3	12635.8			0.017	73775	120469	54717				82987	19531.8
	0.17	25102.5	65532.5		23317.5	37984.2	13783.8			0.052	973766	1341621	1219239				1.17821e+06	108154
	0.52	32806	76006.5		25362.5	44725	15787.7			0.17	3008226	3787040	3.58337e+06				3.45955e+06	233193
										0.52	2.91057e+06	2.97586e+06	3.10141e+06				2.99594e+06	55999.3
									W29AG61AW33A(10μg/ml)	0.01	8931.6	6929.6	6283				7381.4	797.258
										0.017	25115.5	24892	30019.5				26675.7	1673.16
										0.052	22723	24784.5	36978				28161.8	4448.07
										0.17	14850	17948.5	28649.5				20482.7	4180.23
										0.52	20701.5	70256.5	53622				48193.3	14560.5

## Sheet: Figure 2a
Figure 2a		cell viabitily (%)
	peptide(μM)	exp.1	exp.2	exp.3	Mean	SE
Stx1a	(-)	23.0126	26.5483	23.8652	24.4753	1.50655
	1	23.0126	26.5483	23.8652	24.4753	1.50655
	3	25.8159	39.2009	38.1368	34.3845	6.07448
	10	37.1548	46.6149	52.2101	45.3266	6.21344
	30	41.2971	56.9589	63.9049	54.0536	9.45546
	100	57.5314	69.3896	78.6918	68.5376	8.65968
	300	57.364	83.6404	90.8226	77.2757	14.3817
Stx2a	(-)	33.7822	55.4051	43.0129	44.0667	8.85892
	1	33.7822	55.4051	43.0129	44.0667	8.85892
	3	49.8937	68.99	68.0278	62.3038	8.78407
	10	69.9268	69.434	82.0614	73.8074	5.83996
	30	83.5814	79.6004	93.1219	85.4346	5.67352
	100	96.0076	97.8024	116.274	103.361	9.15977
	300	96.9998	101.665	113.617	104.094	6.99822

## Sheet: Figure2b
Figure 2b			% of maximum binding													% of maximum binding
Stx1a A		peptide(μM)	exp.1	exp.2	exp.3	exp.4	exp.5	exp.6	exp.7	Mean	SE		Stx1aBH		peptide(μM)	exp.1	exp.2	exp.3	exp.4	exp.5	exp.6	Mean	SE
	bio-MMβA-mono	0	3.30084	5.37233	4.31446	1.20754	4.17607	-0.645112	-0.0281586	2.52828	0.885616			bio-MMβA-mono	0	0.0703379	-0.0106228	-0.0410802	0.155234	-0.114866	-0.0425589	0.00274063	0.0390751
		0.01					5.55552	26.4587	25.008	19.0074	6.73896				0.03	24.4913	1.1544	1.34569	22.4515	21.5962	15.0177	14.3428	4.33847
		0.03	-9.79897	43.4956	37.6519	42.8526	4.47247	29.4374	100	35.4444	13.2146				0.1	43.7141	8.46051	22.3951	36.6231	38.9808	22.175	28.7248	5.43401
		0.1	50.2741	70.4923	100	100	15.3691	100	95.3313	75.9238	12.4115				0.3	50.7303	22.7178	44.9025	35.5024	42.4529	27.8609	37.3611	4.35763
		0.3	100	73.0874	52.3855	43.3679	100	39.9402	69.3483	68.3042	9.40232				0.5	54.2879	32.2133	57.2559				47.919	7.89946
		1	28.7625	100	87.5069	-10.8101	45.0045	-18.5212	28.8562	37.257	16.9636				1.2	59.4925	45.3216	70.8775	44.5198	62.7034	33.5912	52.751	5.66602
		3	37.9462	79.1321	90.3754	-12.5234	18.6196	-54.0078	-31.2047	18.3339	20.6505				2	68.6537	48.7886	79.3042	50.5518	71.6646	44.2978
	bio-MMβA-tet	0	4.42607	2.0463	1.21772	1.20754	3.91804	-0.389543	-0.0348463	1.77018	0.69501			bio-MMβA-tet	0	0.0374559	0.0170151	0.026821	0.0702279	0.228559	0.204627	0.0974509	0.0385032
		0.03	-28.9087	5.3214	22.4322	4.65323	-7.75073	-5.69376	0.952817	-1.28479	5.91756				0.01				8.49518	8.93418	8.45482	8.62806	0.153502
		0.1	-9.25855	-12.8865	-17.3405	-4.39426	0.742324	5.61508	-0.141849	-5.3806	3.0908				0.03	43.5937	39.8683	46.4298	34.0862	44.4256	36.765	40.8614	1.95658
		0.3	-31.3071	-12.5681	19.3898	15.3215	2.21043	-18.7462	-27.9471	-7.66383	7.67651				0.1	100	100	100		29.9524	89.0702	83.8045	13.6284
		1	-9.62318	-7.90506	-4.38355	-7.7625	21.3071	-17.574	-27.0632	-7.57206	5.62408				0.3	80.9197	91.2387	81.7661	69.2574	88.7029	100	85.3141	4.28944
															1.2	0.0637471			100	100	76.3392	69.1007	23.6785
Stx2aA			% of maximum binding
		peptide(μM)	exp.1	exp.2	exp.3	exp.4	exp.5	exp.6	Mean	SE						% of maximum binding
	bio-MMβA-mono	0	-0.805914	0.827631	0.198688	2.33885	0.834385	0.810398	0.700673	0.418388			Stx2aBH		peptide(μM)	exp.1	exp.2	exp.3	exp.4	Mean	SE
		0.01				2.42637	3.0262	1.60522	2.3526	0.411857				bio-MMβA-mono	0	0.163925	0.0185511	-0.0540848	-0.179385	-0.0127483	0.0716877
		0.03	43.3619	54.7127	17.9835	12.7533	17.5528		29.2728	8.31682					0.03	-0.00694525	-0.0615976	0.0266456	-0.137032	-0.0447322	0.0357378
		0.1	100	75.0338	54.9565	31.1989	66.271	37.3326	60.7988	10.3767					0.05	-0.0550012	-0.156378	0.255276	-0.0473965	-0.000874983	0.0889234
		0.3	97.3102	91.8439	83.2542	44.1239	100	49.4928	77.6708	10.0594					0.1	-0.132823	1.32934	0.855334	-0.032209	0.504912	0.353281
		1	77.3749	100	100	100	99.1405	50.9235	87.9065	8.25352					0.3	0.263747	1.48324	1.5612	1.10067	1.10221	0.297052
		3	42.8552	67.1038	79.1788	97.7929	63.0208	100	74.9919	8.94635					0.5	0.74491	3.83022	1.61529	3.65435	2.46119	0.761524
	bio-MMβA-tet	0	-0.978153	0.165635	0.0071658		1.02708	0.843516	0.213049	0.355228				bio-MMβA-tet	0	-0.00918844	-0.0171794	-0.00170078	-0.0216637	-0.0124331	0.00441061
		0.03	1.55749	0.932771	7.49282		2.06962	0.852288	2.581	1.2478					0.03	1.40492	2.09223	1.93694	3.02937	2.11586	0.338193
		0.1	1.33539	1.05292	-0.804524		-5.92893	-0.367646	-0.942556	1.31119					0.05	6.71821	5.16342	19.6142	37.2498	17.1864	7.43062
		0.3	-1.44927	0.946455	-0.233214		4.49581	0.251537	0.802263	1.0027					0.1	61.3558	100	79.9405	100	85.3241	9.28362
		1	4.99705	4.82905	15.5999		-1.47338	0.0690938	4.80435	2.98676					0.3	100	86.2411	100	77.9169	91.0395	5.44525
		3	-4.01065	0.56936			0.0536241	0.497948	-0.72243	1.10199					0.5	87.1476	67.6445	83.6134	58.5777	74.2458	6.72851

## Sheet: Figure 2c
Figure 2c			OD490nm
Stx1aBH		conc.of 1aBH(μg/ml)	exp.1	exp.2	exp.3	Mean	SE
	biotinMMβA-mono	0	0	0	0	0	0
		0.1	0	0	0	0	0
		0.3	0	0	0	0	0
		1	-0.008	-0.006	-0.004	-0.006	0.00163299
		3	-0.0276667	-0.016	-0.005	-0.0162222	0.00925496
		10	-0.0656667	-0.031	-0.0253333	-0.0406667	0.0178284
	biotinMMβA-tet	0	0	0	0	0	0
		0.1	0.0296667	0.031	0.033	0.0312222	0.00136987
		0.3	0.103333	0.117	0.099	0.106444	0.00767069
		1	0.292667	0.254667	0.219667	0.255667	0.0298105
		3	0.525333	0.418667	0.240333	0.394778	0.117571
		10	0.611	0.496667	0.136667	0.414778	0.202118
Stx2aBH		conc.of 1aBH(μg/ml)	exp.1	exp.2	exp.3	Mean	SE
	biotinMMβA-mono	0	0	0	0	0	0
		0.1	0	0	0	0	0
		0.3	0	0	0	0	0
		1	0.000333333	-0.00566667	0.002	-0.00111111	0.00329234
		3	0.0206667	-0.00733333	0.0253333	0.0128889	0.0144256
		10	-0.0393333	-0.0266667	0.0726667	0.00222222	0.0500794
	biotinMMβA-tet	0	0	0	0	0	0
		0.1	0.159	0.099	0.129	0.129	0.0244949
		0.3	0.384667	0.248667	0.308333	0.313889	0.0556606
		1	0.773333	0.551667	0.594333	0.639778	0.096031
		3	1.17633	0.916667	0.950333	1.01444	0.115295
		10	1.19533	1.126	0.965333	1.09556	0.0963333

## Sheet: Figure 3c
Figure 3c		% of the binding value of 0.3μM MMβA-mono
	peptide(μM)	exp.1	exp.2	exp.3	exp.4	exp.5	exp.6	Mean	SE
MMβA-mono	0	0.54051	0.447874	0.778793	0.479521	0.494123	0.451118	0.53199	0.0512468
	0.003				0.554876	0.496872	0.521185	0.524311	0.0168171
	0.01				4.79218	9.49923	11.4881	8.59317	1.98533
	0.03	96.8781	92.9848	91.4407	36.1678	53.5514	59.8681	79.3679	14.4454
	0.1	88.516	105.504	105.137	82.214	84.8548	75.8677	95.3427	5.90298
	0.3	100	100	100	100	100	100	100	0
	1	82.5413	79.1826	63.3699				75.0313	5.91076
	3	44.645	48.1096	47.0233				46.5926	1.02304
MMβA-R6A-mono	0	0.632511	0.525202	0.568719	0.492615	0.439399	0.452349	0.518466	0.0299266
	0.003				0.585435	0.378706	0.536094	0.500078	0.0623352
	0.01				4.44355	1.41232	2.99526	2.95038	0.875329
	0.03	39.6867	45.5925	46.6794	39.6998	30.8	34.3455	42.9146	1.87305
	0.1	51.3966	69.6239	60.1296	54.7796	48.3612	54.5112	58.9824	3.97665
	0.3	63.0715	77.0645	72.2191	77.7914	56.5732	65.9311	72.5366	3.38875
	1	78.8106	96.7705	86.7066				87.4292	5.19713
	3	72.261	82.8323	71.0643				75.3858	3.7392
MMβA-R7A-mono	0	0.703911	0.541484	0.620143	0.621207	0.532271	0.429117	0.574689	0.038739
	0.003				0.719196	0.482212	0.544867	0.582091	0.070898
	0.01				3.25752	3.14349	2.20348	2.86816	0.333967
	0.03	56.7985	57.8704	53.3732	36.5926	33.1949	34.7317	51.1587	4.94915
	0.1	72.8509	75.146	73.3919	59.5597	54.9565	57.1079	70.2371	3.59269
	0.3	75.1644	96.4913	87.1664	73.7776	68.7845	72.3511	83.1499	5.36761
	1	82.7951	114.446	97.0811				98.1074	9.15124
	3	76.0971	87.4048	77.5802				80.3607	3.54797
MMβA-R8A-mono	0	0.78852	0.595646	0.609858	0.627947	0.44126	0.393888	0.576186	0.0528927
	0.003				0.618859	0.875939	0.483905	0.659568	0.093886
	0.01				4.65499	25.5667	1.3904	10.5374	6.18377
	0.03	45.7134	47.8514	43.3953	39.1602	40.5825	34.2856	44.0301	1.61158
	0.1	56.4761	59.8251	55.5573	43.886	55.5462	52.3105	53.9361	3.00795
	0.3	65.3416	70.3105	69.4204	67.8547	72.1471	63.4123	68.2318	0.943038
	1	80.8291	92.0745	86.1104				86.338	2.65221
	3	67.6016	82.3382	73.5622				74.5007	3.49453
MMβA-R9A-mono	0	0.768596	0.475311	0.592445	0.532931	0.374819	0.493225	0.592321	0.0543791
	0.003				0.480253	0.357022	0.505906	0.447727	0.045953
	0.01				2.41458	0.663958	1.14399	1.40751	0.522254
	0.03	32.7144	27.7255	34.4142	31.2669	14.9946	22.621	31.5302	1.23149
	0.1	47.2281	50.836	44.5814	41.65	36.113	45.8239	46.0739	1.69204
	0.3	48.2084	53.2663	49.2457	53.152	44.0334	51.1453	50.9681	1.13561
	1	57.9824	54.6645	59.922				57.523	1.53498
	3	73.8722	70.538	76.9519				73.7874	1.85202
MMβA-R8A,R9A-mono	0	0.88913	0.341352	0.472439	0.586103	0.400807	0.536484	0.537719	0.0790355
	0.003				0.62041	0.333534	0.548384	0.500776	0.0861672
	0.01				0.502586	0.351025	0.569408	0.47434	0.0646042
	0.03	1.03058	0.788372	0.732054	0.953766	0.429487	0.570443	0.750784	0.0925572
	0.1	1.14602	1.24489	0.928432	1.02076	0.476104	0.775056	0.931877	0.113147
	0.3	1.62572	1.26909	1.13041	1.24213	0.76602	0.974902	1.16805	0.119096
	1	1.44614	1.26653	1.29527				1.33598	0.0556999
	3	1.48044	1.40367	1.27292				1.38568	0.0605773

## Sheet: Supplementary Fig. 1
Supplementary Figure 1. Stx1a binding value
peptide	exp.1	exp.2	exp.3	Mean	SE
MMA	0.951174	1.65592	0.824523	1.14387	0.258621
MMR	0.718362	2.94478	0.991973	1.5517	0.701001
MMN	0.411028	1.95219	1.59028	1.31783	0.465283
MMD	0.741729	0.727336	1.15737	0.875478	0.141007
MMQ	0.569436	1.30219	1.23291	1.03485	0.233564
MME	0.299987	0.373335	0.97882	0.550714	0.215098
MMG	0.986834	1.10302	0.976077	1.02198	0.0406388
MMH	1.54406	1.62803	0.499547	1.22388	0.362976
MMI	0.961067	1.40716	1.3528	1.24034	0.140517
MML	0.584246	1.22628	1.00243	0.937654	0.188149
MMK	1.29663	2.58206	1.08857	1.65576	0.467031
MMM	1.2412	0.719675	1.00264	0.987838	0.150733
MMF	0.897576	0.951006	1.18528	1.01129	0.0883521
MMP	0.759637	0.84633	0.862099	0.822688	0.0318527
MMS	0.879624	0.918093	1.28726	1.02833	0.129943
MMT	1.06541	0.80144	1.46121	1.10935	0.191723
MMW	1.13665	1.33869	0.856391	1.11058	0.139836
MMY	0.866539	1.4691	1.07949	1.13838	0.17642
MMV	0.954469	0.936731	1.48268	1.12463	0.179099
MMβA	1.46944	0.876317	1.25729	1.20102	0.173517
AMA	1.01417	0.720468	0.884111	0.872915	0.0849676
RMA	1.70233	1.10939	1.00828	1.27333	0.216475
NMA	1.16844	0.798643	1.20017	1.05575	0.12888
DMA	1.30973	0.655933	1.30353	1.08973	0.216906
QMA	0.943988	0.7811	0.945359	0.890149	0.0545261
EMA	0.301712	0.355734	0.789094	0.48218	0.154248
GMA	0.960773	0.560175	1.10111	0.874021	0.162068
HMA	1.81012	0.873684	0.750863	1.14489	0.334501
IMA	1.28568	0.778848	0.702188	0.922237	0.183062
LMA	0.757692	0.488484	0.736909	0.661028	0.0864806
KMA	1.15127	0.887814	1.00305	1.01405	0.0762531
FMA	1.66074	1.01449	0.793882	1.15637	0.2601
PMA	0.834848	0.821605	0.833425	0.82996	0.00419726
SMA	1.24227	0.806797	0.798754	0.949275	0.146517
TMA	0.989975	0.662514	0.802417	0.818302	0.0948632
WMA	1.43595	0.488411	0.274111	0.732823	0.356963
YMA	0.972222	0.542421	0.819318	0.777987	0.125782
VMA	0.569186	0.480575	0.942667	0.664143	0.141592
βAMA	0.553818	0.413229	1.1411	0.702716	0.222917

## Sheet: Supplementary Figure 4
Supplementary Figure 4. % of the control value
2A	2A(ng/ml)	exp.1	exp.2	exp.3	exp.4	exp.5	exp.6	exp.7	exp.8	Mean	SE
Translation(%)	0	100	100	100	100	100	100	100	100	100	0
	0.1	114.445	98.8586	107.578	100.73	116.84	99.8131	94.6727	123.182	107.015	3.5948
	1	64.3829	77.2606	97.7778	77.0122	88.8791	96.8795	81.7937	87.3738	83.9199	3.95238
	10	2.37447	8.82825	68.4889	9.33677	26.7608	53.0342	18.6455	10.9324	24.8002	8.38476
	100	1.0141	0.802568	1.91111	1.07319	1.27096	1.26546	1.07679	2.22412	1.32979	0.171799
	1000	0.643087	0.58855	1.02222	0.429277	0.653133	0.64711	0.680079	2.53208	0.899442	0.240404
	10000	0.96463	0.980917	1.13333	0.214638	1.09444	1.021	1.00595		0.916415	0.119191
2A Avidin beads	exp.1		exp.2		exp.3		exp.4		exp.5		exp.6		exp.7
	2A(ng/ml)	Translation(%)	2A(ng/ml)	Translation(%)	conc. of 2A(ng/ml)	Translation(%)	2A(ng/ml)	Translation(%)	2A(ng/ml)	Translation(%)	2A(ng/ml)	Translation(%)	2A(ng/ml)	Translation(%)
	0	100	0	100	0	100	0	100	0	100	0	100	0	100
	0.0109391	92.8518	0.0976701	97.5388	0.0454579	103.089	0.20138	96.5658	0.112862	115.34	0.214377	103.408	0.0770642	98.9515
	0.109391	107.123	0.976701	90.387	0.454579	109.378	2.0138	101.846	1.12862	107.573	2.14377	83.9948	0.770642	108.416
	1.09391	89.6364	9.76701	49.1707	4.54579	94.8	20.138	46.5121	11.2862	74.3866	21.4377	69.0538	7.70642	75.4605
	10.9391	3.68538	97.6701	3.87016	45.4579	45.0667	201.38	0.858553	112.862	7.4669	214.377	8.70003	77.0642	7.52338
	109.391	0.96463	976.701	0.820403	454.579	1.44444	2013.8	0.27903	1128.62	1.07679	2143.77	0.949094	770.642	0.892604
